# Supplementary material for: The inverse relationship between dietary anthocyanidins consumption and frailty: Findings from the National Health and Nutrition Examination Survey
Source: PLoS One. 2025 Aug 1;20(8):e0328489. doi: 10.1371/journal.pone.0328489 (PMC12316302; doi:10.1371/journal.pone.0328489)
Supplement: S1 Table — (XLSX) [file pone.0328489.s001.xlsx]

## Sheet: Sheet1
Variables in the 49-Item Frailty Index and Their Respective Scorings
Variable	Scoring
Cognition
1.Experience confusion/memory problems	Yes=1,No=0
Dependence
2.Managing money	Difficulty=1,No Difficulty=0
3.Stooping,crouching.kneeling	Difficulty=1,No Difficulty=0
4.Lifting or carrying	Difficulty=1,No Difficulty=0
5.House chore	Difficulty=1,No Difficulty=0
6.Preparing meals	Difficulty=1,No Difficulty=0
7.Standing up from armless chair	Difficulty=1,No Difficulty=0
8.Getting in and out of bed difficulty	Difficulty=1,No Difficulty=0
9.Using fork,knife,drinking from cup	Difficulty=1,No Difficulty=0
10.Dressing yourself	Difficulty=1,No Difficulty=0
11.Standing for long periods difficulty	Difficulty=1,No Difficulty=0
12. Grasp/holding small objects	Difficulty=1,No Difficulty=0
13. Attending social event	Difficulty=1,No Difficulty=0
14.Push or pull large objects	Difficulty=1,No Difficulty=0
15.Walking for a quarter mile difficulty	Difficulty=1,No Difficulty=0
16.Walking up 10 steps difficulty	Difficulty=1,No Difficulty=0
Depressive Symptoms
17.Have little interest in doing things	Nearly every day=1,More than half the days=0.66,Several days=0.33, Not at all=0
18.Feeling down,depressed,or hopeless	Nearly every day=1,More than half the days=0.66,Several days=0.33, Not at all=0
19.Trouble sleeping or sleeping too much	Nearly every day=1,More than half the days=0.66,Several days=0.33, Not at all=0
20.Feeling tired or having little energy	Nearly every day=1,More than half the days=0.66,Several days=0.33, Not at all=0
21.Poor appetite or overeating	Nearly every day=1,More than half the days=0.66,Several days=0.33, Not at all=0
22.Feeling bad about yourself	Nearly every day=1,More than half the days=0.66,Several days=0.33, Not at all=0
23.Trouble concentrating on things	Nearly every day=1,More than half the days=0.66,Several days=0.33, Not at all=0
Comorbidities
24.Arthritis	Yes=1,Suspect=0.5 No=0
25.Thyroid problems	Yes=1,Suspect=0.5 No=0
26. Chronic bronchitis	Yes=1,Suspect=0.5 No=0
27.Cancer	Yes=1,Suspect=0.5 No=0
28.Congestiveheart failure	Yes=1,Suspect=0.5 No=0
29. Coronary heart disease	Yes=1,Suspect=0.5 No=0
30.Angina	Yes=1,Suspect=0.5 No=0
31.Heart attack	Yes=1,Suspect=0.5 No=0
32.Stroke	Yes=1,Suspect=0.5 No=0
33. Blood pressure	Yes=1,Suspect=0.5 No=0
34.Diabetes	Yes=1,Suspect=0.5 No=0
35.weak/failing kidneys	Yes=1,Suspect=0.5 No=0
36.Urinary Leakage	Yes=1,Suspect=0.5 No=0
Hospital Utilization and Access to Care
37.Self-rated health	Fair,poor=1,Excellent,Very good,good=0
38. Health now compared with 1 year ago	Worse=1,About the same,better=0
39.Overnight hospital patient in past year	Yes=1,No=0
40. Frequency of health care use during past year	None=0,1-5=0.5,More than 5=1
41.Number of prescribed medications	None=0,1-4=0.5,5 and more=1
Physical Performance and Anthropometry
42.Body mass index	<18.5,≥30=1 25-<30=0.5,18.5-25=0
43.Handgrip strength
Male:	For BMI ≤24, GS ≤29; BMI 24.1-28, GS ≤30; BMI>28,GS≤32=1
Female:	For BMI ≤23, GS ≤17; BMI 23.1-26, GS ≤17.3;
	BMI 26.1-29, GS≤18;BMI>29,GS≤21=1
Laboratory Values
44. Glycohemoglobin (%)	0%-5.7%=0.>5.7%=1
45.Red blood cell count(million cells/μL)	M:4.7-6.1=0,Other=1; F:4.2-5.4=0,Other=1
46.Hemoglobin(g/dL)	M:13.5-18=0,Other=1; F:12-16=0,Other=1
47.Red cell distribution width(%)	11.6-14.6=0,Other=1
48.Lymphocyte percent(%)	20-40=0,Other=1
49.Segmented neutrophils percent(%)	40-80=0,Other=1
BMI, Body mass index; GS, grip strength.
